# Supplementary material for: Regulatory Mechanism on Anti-Glycolytic and Anti-Metastatic Activities Induced by Strobilanthes crispus in Breast Cancer, In Vitro
Source: Pharmaceuticals (Basel). 2023 Jan 20;16(2):153. doi: 10.3390/ph16020153 (PMC9963282; doi:10.3390/ph16020153)
Supplement: Supplementary file 1 [file pharmaceuticals-16-00153-s001.zip]

Archive with 1 entries (1 files):
- pharmaceuticals-2031777-supplementary.pdf
